# Supplementary material for: Space Omics and Tissue Response in Astronaut Skeletal Muscle after Short and Long Duration Missions
Source: Int J Mol Sci. 2023 Feb 17;24(4):4095. doi: 10.3390/ijms24044095 (PMC9962627; doi:10.3390/ijms24044095)
Supplement: Supplementary file 1 [file ijms-24-04095-s001.zip]

Archive with 1 entries (1 files):
- ijms-2210046-supplementary.xlsx
