# Supplementary material for: Space Omics and Tissue Response in Astronaut Skeletal Muscle after Short and Long Duration Missions
Source: Int J Mol Sci. 2023 Feb 17;24(4):4095. doi: 10.3390/ijms24044095 (PMC9962627; doi:10.3390/ijms24044095)
Supplement: Supplementary file 1 [file ijms-24-04095-s001.zip › ijms-2210046-supplementary.xlsx]

## Sheet: Supplementaary table S1
Supplemtary Table S1 Changed proteins in label-free LC-MS/MS analysis
The entire list of proteins differentially expressed in all comparisons, together with statistical analyses, protein accession number, gene name and label free data.
	Protein IDs	Protein names	Gene names	Student's T-test R+0 9/PRE SDM	Student's T-test R+0/PRE LDM	Fold change % R+0/PRESDM	Fold change % R+0/PRE LDM	N: Peptides	N: Razor + unique peptides	N: Unique peptides	N: Sequence coverage [%]	N: Unique + razor sequence coverage [%]	N: Unique sequence coverage [%]	N: Mol. weight [kDa]	N: Score	N: Intensity	N: MS/MS count	LFQ intensity A1-01	LFQ intensity A1-02	LFQ intensity A1-03	LFQ intensity B1-01	LFQ intensity B1-02	LFQ intensity B1-03	LFQ intensity C1-01	LFQ intensity C1-02	LFQ intensity C1-03	LFQ intensity D1-01	LFQ intensity D1-02	LFQ intensity D1-03	LFQ intensity A2-01	LFQ intensity A2-02	LFQ intensity A2-03	LFQ intensity B2-01	LFQ intensity B2-02	LFQ intensity B2-03	LFQ intensity C2-01	LFQ intensity C2-02	LFQ intensity C2-03	LFQ intensity D2-01	LFQ intensity D2-02	LFQ intensity D2-03	LFQ intensity E1-01	LFQ intensity E1-02	LFQ intensity E1-03	LFQ intensity E2-01	LFQ intensity E2-02	LFQ intensity E2-03
extracellular matrix structural constituent conferring tensile strength	P12109	Collagen alpha-1(VI) chain	COL6A1	0.0325902	0.916302	84.2801	-3.00838	24	24	24	33.7	33.7	33.7	108.53	323.31	5725300000	968	16887000	17724000	19864000	14329000	15418000	16147000	32998000	27653000	27670000	23132000	22796000	23707000	29651000	32721000	30935000	10850000	10553000	11195000	15632000	13167000	14104000	35201000	33914000	34801000	9252200	8502400	9606600	16822000	17135000	16407000
extracellular matrix structural constituent conferring tensile strength	P12111	Collagen alpha-3(VI) chain	COL6A3	0.0224219	0.577811	171.629	15.6774	67	67	0	27	27	0	343.67	323.31	15390000000	1859	15912000	18283000	16129000	15850000	16440000	16268000	26526000	27288000	27746000	22914000	23373000	21646000	38622000	35775000	39152000	13195000	12879000	13273000	14585000	16052000	16043000	38746000	39689000	37724000	5838100	6762900	5959900	17195000	16781000	16344000
extracellular matrix structural constituent	P35555	Fibrillin-1	FBN1	0.0128131	0.96124	150.288	2.27324	88	88	85	42.8	42.8	41.8	312.3	323.31	24436000000	3001	22718000	22959000	21582000	19307000	20194000	18927000	32378000	32131000	31939000	41584000	42827000	43238000	68719000	69086000	69806000	15536000	14503000	14598000	13030000	12864000	12637000	49038000	49853000	49311000	18954000	18864000	18293000	45681000	47488000	47274000
extracellular matrix structural constituent conferring tensile strength	P51884	Lumican	LUM	0.0245542	0.347552	40.6634	32.9148	12	12	8	40.5	40.5	26.6	38.429	246.71	5479100000	765	12819000	10568000	13452000	27602000	30373000	30187000	19843000	15670000	15723000	31046000	32835000	32885000	44139000	44245000	46218000	19349000	18190000	19220000	14177000	14889000	15623000	48078000	48134000	49313000	13552000	15043000	14182000	18427000	21195000	20603000
cytoskeleton organization	Q15149	Plectin	PLEC	0.034857	0.000938688	16.4412	-13.9792	197	197	3	50.2	50.2	0.8	514.77	323.31	32847000000	4867	21847000	21997000	22149000	24495000	24827000	24062000	18532000	19666000	19140000	21561000	21159000	20836000	18415000	18090000	17727000	23243000	24120000	23764000	14839000	15232000	14884000	18555000	18629000	18530000	19142000	18417000	17956000	22186000	21023000	21427000
cytoskeleton organization	P68133	Actin, alpha skeletal muscle	ACTA1	0.0422065	0.133924	23.984	-25.1674	21	21	3	74.8	74.8	10.9	42.051	323.31	478780000000	14679	1965800000	1925800000	1946200000	1821500000	1940100000	1936400000	2122200000	2130100000	2178300000	3311600000	3332700000	3268100000	2785400000	2998100000	2924200000	1081000000	1064800000	1050800000	1535000000	1551800000	1553100000	1658600000	1711200000	1780600000	528810000	508250000	532120000	638050000	660030000	647240000
cytoskeleton organization	P21333	Filamin-A	FLNA	0.0259987	0.546689	1872.44	-29.7328	71	61	61	41	37	37	280.74	323.31	3820600000	928	1098900	4153400	3592600	10235000	9055400	9398500	6771800	9052500	5647800	5634900	6357200	5906400	14303000	13170000	13447000	3120200	4072200	2903600	1615800	2185900	2120900	2356300	3025700	3037400	1577200	1079600	1755400	27147000	30562000	27646000
cytoskeleton organization	P26038	Moesin	MSN	0.0245542	0.413904	94.089	33.242	22	22	15	38	38	26.5	67.819	55.731	1335000000	256	2179700	1259600	3838700	22929000	22907000	19734000	3835700	NaN	2124600	1984400	2070200	2413000	6435700	4952800	4748100	11180000	9811800	10805000	3281700	2342100	3407300	4090600	5254100	4810400	6369200	6797100	6587900	13170000	12364000	12806000
cytoskeleton organization	Q53GG5	PDZ and LIM domain protein 3	PDLIM3	0.0394325	0.379986	18.4816	5.57459	16	16	3	64.6	64.6	13.5	39.232	323.31	17919000000	1162	55039000	52549000	54480000	112860000	117160000	117320000	63149000	72635000	69326000	50816000	53790000	51928000	48903000	47486000	53396000	155080000	150180000	146920000	72120000	72509000	72274000	46651000	52955000	53399000	56214000	51974000	55322000	67635000	62711000	63382000
cytoskeleton organization	O15061	Synemin	SYNM	0.0241834	0.81946	4.45232	-1.48552	33	33	1	29.3	29.3	0.6	172.77	232.46	3002100000	584	11787000	11089000	11999000	9064400	8540100	9552900	8872900	9674600	8827300	11083000	10801000	9933000	10624000	8856200	10262000	9612800	10888000	11626000	8921690	9482100	8612200	9688300	10101000	10424000	8393300	8995400	9460000	8796100	9406800	9837100
cytoskeleton organization	P18206	Vinculin	VCL	0.0209369	0.311206	34.2942	-6.74054	50	50	50	53.8	53.8	53.8	123.8	323.31	10431000000	1336	10935000	11116000	11204000	24190000	23899000	23338000	12233000	11759000	11543000	14696000	14597000	14832000	13080000	12865000	13288000	22618000	21686000	22409000	11053000	10667000	9950800	11169000	11190000	11659000	19593000	19470000	19030000	26202000	26745000	25090000
cytoskeleton organization	P08670	Vimentin	VIM	0.0111663	0.619239	156.763	14.8128	30	26	26	67	61.2	61.2	53.651	323.31	16402000000	1070	20353000	17522000	19650000	54189000	53360000	55156000	35416000	35887000	36062000	23564000	23615000	25117000	47836000	44764000	44353000	44120000	43403000	42127000	18398000	19609000	19603000	41168000	41825000	40263000	30909000	30100000	29423000	77825000	76503000	77829000
cytoskeleton organization	Q14195	Dihydropyrimidinase-related protein 3	DPYSL3	0.423122	0.0498323	-2.61744	-37.6216	17	17	14	43.2	43.2	37.7	61.963	144.88	1902800000	306	7999000	7993600	5742600	10717000	11262000	9683900	7831000	8231300	7370800	6607700	8267000	7845900	4901600	5339000	5208700	8275400	10878000	8307600	2210800	1670800	NaN	5449500	6276700	5121800	20678000	19897000	21523000	20439000	19920000	20086000
microtubule cytoskeleton organization	E7EVA0	Microtubule-associated protein	MAP4	0.0259987	0.243377	-22.1521	-16.9518	52	52	44	34.3	34.3	28.6	245.44	261.18	3866300000	870	13599000	14705000	11374000	28889000	28479000	30705000	9669200	12477000	13193000	12372000	13222000	11200000	10510000	11511000	12597000	33949000	34012000	32710000	7678700	6880700	4771400	12537000	13082000	7578000	19819000	21423000	18919000	15602000	16192000	15001000
microtubule cytoskeleton organization	P07437	Tubulin beta chain	TUBB	0.0442353	0.221842	-13.0235	14.8286	17	4	3	55.4	15.5	12.2	49.67	112.44	2435600000	204	14850000	17653000	17059000	31347000	28754000	27421000	15935000	16999000	15921000	15245000	13829000	13476000	22819000	22546000	21218000	38833000	40164000	40906000	12493000	12185000	13361000	17284000	16939000	17161000	23269000	21673000	23201000	20137000	18390000	20789000
microtubule cytoskeleton organization	P68371	Tubulin beta-4B chain	TUBB4B	0.644135	0.029031	3.19083	19.8001	19	19	1	62.9	62.9	2.7	49.83	323.31	8137900000	1438	25279000	23049000	22158000	34776000	35972000	33616000	20844000	20802000	20573000	19154000	19297000	18905000	28225000	26724000	25147000	53121000	53326000	51778000	20011000	20354000	18858000	25078000	22899000	24101000	26054000	23819000	24485000	25661000	27044000	24059000
inner mitochondrial membrane organization	Q16891	MICOS complex subunit MIC60	IMMT	0.0422065	0.216185	-17.8212	4.60162	33	33	0	54.8	54.8	0	82.624	290.55	8554800000	1149	19880000	20954000	17798000	19819000	21273000	20198000	19804000	18493000	18584000	31414000	29556000	29207000	21771000	21051000	21910000	21698000	21451000	22779000	18028000	19096000	19631000	30186000	32163000	28622000	54626000	56172000	52603000	43962000	45169000	45112000
formation and stabilization of endoplasmic reticulum (ER) tubules	Q9NQC3	Reticulon-4	RTN4	0.0209369	0.100551	-15.6733	-15.3722	14	14	9	23.8	23.8	18.8	129.93	120.26	3479000000	405	13950000	20613000	22495000	35310000	37418000	41213000	22961000	22898000	27617000	20228000	21995000	20785000	16746000	17035000	17280000	30060000	34532000	32329000	25054000	25987000	25867000	12466000	14019000	13108000	41715000	39625000	40988000	35325000	32935000	34920000
muscle organ development	Q13642	Four and a half LIM domains protein 1	FHL1	0.0143119	0.0189196	-12.8866	-9.81384	18	18	14	67.6	67.6	56.4	33.578	323.31	372480000000	6427	921280000	932460000	1032100000	1833400000	1964200000	1778000000	1312100000	1323500000	1298000000	1071000000	1110100000	1101300000	776520000	855980000	859130000	1704900000	1785500000	1774700000	1304600000	1276600000	1361100000	858740000	913990000	883760000	2060500000	2096000000	2127900000	1782000000	1829700000	1863300000
muscle organ development	Q6ZMU5	Tripartite motif-containing protein 72	TRIM72	0.0111663	0.000446242	-17.9265	-22.2814	23	23	23	75.1	75.1	75.1	52.73	323.31	9544400000	1854	28132000	32660000	33915000	36688000	40512000	38385000	32055000	28555000	30160000	26949000	27367000	27938000	21141000	21356000	20861000	31438000	30284000	30645000	26283000	28652000	24842000	21919000	20769000	20984000	46547000	48927000	48272000	38370000	40154000	39448000
muscle organ development	Q9GZV1	Ankyrin repeat domain-containing protein 2	ANKRD2	0.0209369	0.0815355	-49.7589	-65.559	20	20	20	77.8	77.8	77.8	37.121	323.31	7808700000	703	29389000	28177000	27970000	58688000	60403000	54877000	43758000	47172000	44208000	11976000	11147000	10928000	1173300	2815800	2961000	115870000	122740000	131540000	12300000	14040000	14286000	903040	5757200	7118200	55784000	60280000	59585000	29476000	29954000	28779000
Required for fusion of myoblasts to skeletal muscle myotubes	Q9NZN4	EH domain-containing protein 2	EHD2	0.040802	0.251692	30.6795	-10.7342	18	18	17	47	47	45.3	61.161	59.967	795460000	326	4333200	3750800	3265500	4859900	5911700	6397800	5445200	5105500	5777700	4329600	4310000	4952800	4396000	4033100	4706600	4293800	4979500	3928200	4555300	4177900	3826400	4104600	4157200	4256900	2284100	2016900	2487200	3050700	2722400	3078800
muscle organ development	Q9NZU5	LIM and cysteine-rich domains protein 1	LMCD1	0.0422065	0.58889	-22.6792	-7.07382	25	25	25	78.4	78.4	78.4	40.832	323.31	11439000000	1106	27590000	24560000	24371000	38678000	41842000	43316000	27054000	27081000	28162000	25034000	22628000	23479000	14845000	15021000	15656000	52037000	52006000	53454000	28823000	31429000	30214000	21811000	20175000	21656000	54144000	52190000	55442000	39756000	42194000	43173000
muscle contraction slow type	P10916	Myosin regulatory light chain 2, ventricular/cardiac muscle isoform	MYL2	0.034857	0.000750325	-24.5478	-31.829	14	14	2	81.3	81.3	13.3	18.789	323.31	285170000000	5174	1876200000	1947700000	1901000000	1349500000	1350000000	1342700000	1103900000	1011800000	1019200000	1857300000	1857200000	1843700000	920120000	936890000	941080000	944000000	1030500000	997690000	783990000	743140000	786020000	1520900000	1491100000	1515600000	2338300000	2153100000	2271600000	1706500000	1702100000	1691300000
muscle contraction slow type	P08590	Myosin light chain 3	MYL3	0.0314967	0.000321484	-22.7437	-31.8098	16	14	13	77.9	69.7	64.1	21.932	323.31	541070000000	7048	3554300000	3662700000	3476100000	2140300000	2168100000	2109700000	1723800000	1742100000	1750000000	3501700000	3635900000	3706200000	1860900000	1735400000	1892500000	1615300000	1582100000	1581500000	1323700000	1382100000	1316100000	2551300000	2739200000	2671700000	3561500000	3499200000	3599200000	2739800000	2800600000	2695500000
muscle contraction slow type	P14649	Myosin light chain 6B	MYL6B	0.0111663	1.17932e-05	-38.3901	-51.2951	15	15	13	59.1	59.1	47.6	22.764	241.58	23399000000	1289	94157000	98133000	110230000	222900000	239730000	242240000	301680000	301990000	298350000	79126000	78981000	74750000	37182000	36287000	36084000	142370000	143010000	145240000	136370000	150410000	138600000	40739000	42584000	42009000	162130000	158380000	162610000	99941900	98551000	99141000
muscle contraction slow type	P12883	Myosin-7	MYH7	0.0111663	0.000446242	13.8864	-10.9103	140	140	48	63.4	63.4	25.4	223.09	323.31	940310000000	25355	1032100000	1083000000	1072800000	551530000	563090000	560400000	681510000	661320000	655580000	1181100000	1159100000	1170600000	1009300000	981000000	1001800000	465720000	482510000	491230000	559420000	554410000	554820000	1094200000	1102500000	1086900000	651640000	648550000	661370000	742860000	739730000	751330000
muscle contraction slow type	P19237	Troponin I, slow skeletal muscle	TNNI1	0.0129625	0.488212	-25.3104	7.13768	9	9	9	36.9	36.9	36.9	21.692	300.42	59351000000	1404	204460000	230760000	257340000	236490000	231800000	239660000	176450000	179040000	174920000	421230000	433990000	407070000	216250000	224610000	238130000	335780000	371850000	367340000	148540000	157390000	162160000	421180000	413720000	428110000	192220000	192340000	200230000	142620000	142640000	151620000
muscle contraction slow type	Q00872	Myosin-binding protein C, slow-type	MYBPC1	0.0529283	0.0116621	19.2735	-12.4827	68	68	4	65.9	65.9	3.8	131.69	323.31	94718000000	5925	185310000	183050000	183160000	131480000	131260000	134120000	135960000	135440000	134270000	190760000	186190000	191320000	183250000	182380000	177290000	100170000	99925000	97780000	115790000	112950000	116710000	177780000	175200000	176930000	55932000	49114000	52266000	63963000	61164000	62272000
muscle contraction fast type	P05976	Myosin light chain 1/3, skeletal muscle isoform	MYL1	0.0113751	0.347655	43.2817	-13.2259	16	16	3	83	83	17	21.145	323.31	401070000000	5121	1371600000	1675000000	1570200000	2945100000	2964600000	3060300000	2192600000	2321100000	2167100000	1477600000	1626000000	1600700000	2116200000	2018700000	2031700000	1889700000	1803700000	1876600000	2366000000	2320500000	2427500000	975250000	1032000000	1000600000	693540000	730560000	759180000	1006000000	1036900000	1084700000
muscle contraction fast type	Q96A32	Myosin regulatory light chain 2, skeletal muscle isoform	MYLPF	0.0111663	0.707691	401.987	-6.28589	18	18	18	89.9	89.9	89.9	19.014	323.31	335220000000	4936	1178900000	1104600000	1135700000	2442200000	2554000000	2541000000	2132600000	1971400000	2102000000	1064500000	1055100000	1092200000	1777500000	1817000000	1873000000	1888000000	1894600000	1808400000	2129100000	2097300000	2169900000	676430000	677090000	671410000	97917000	93826000	93614000	481760000	475380000	475040000
muscle contraction fast type	Q9UKX2	Myosin-2	MYH2	0.0209369	0.916302	950.49	2.51783	137	105	33	63.7	53.9	20.7	223.04	323.31	388180000000	15331	356880000	366310000	364660000	464800000	470010000	476190000	637300000	649340000	617250000	397970000	380120000	374560000	789980000	757840000	787450000	362590000	371520000	370970000	525960000	529270000	525950000	299340000	307880000	304300000	14416000	10429000	12801000	127370000	130680000	134040000
sarcomere organization	P35609	Alpha-actinin-2	ACTN2	0.0376298	0.000172739	12.6464	-12.8534	59	59	39	77.1	77.1	54.5	103.85	323.31	170410000000	8862	319100000	337270000	340470000	212480000	216800000	215170000	254780000	250340000	248230000	296730000	294150000	294630000	286510000	296450000	287600000	180880000	179370000	182890000	216880000	204710000	205440000	277100000	279900000	276700000	21262000	21246000	21521000	23987000	23460000	24694000
sarcomere organization	P54296	Myomesin-2	MYOM2	0.0320079	0.188701	14.5766	4.78705	82	82	36	69.9	69.9	29.6	164.89	323.31	92781000000	6250	94960000	94246000	97946000	102200000	104830000	101860000	86217000	83631100	87996000	95661000	88369000	91143100	97895000	97830000	95747000	112690000	111880000	106640000	96491000	100940000	100940000	86982000	88334000	88007000	65228000	64645000	64434000	73421000	75451000	73771000
sarcomere organization	P07951	Tropomyosin beta chain	TPM2	0.0319745	0.0654008	44.4955	21.7795	18	12	0	52.8	38.4	0	32.85	249.78	49585000000	1134	207690000	235760000	234000000	188070000	190990000	185790000	191570000	204610000	187560000	463940000	398430000	435150000	379230000	339100000	355330000	265280000	264620000	267340000	188340000	171810000	199810000	450420000	450090000	427970000	24651000	23648000	22930000	35520000	32602000	34824000
sarcomere organization	Q8WZ42	Titin	TTN	0.0111663	0.300828	46.8444	3.75392	1574	1574	36	55.2	55.2	1.8	3994.6	323.31	611380000000	59027	616510000	616120000	603740000	413890000	418250000	413170000	363030000	369950000	370010000	559200000	559960000	557570000	628500000	629060000	623320000	382860000	387330000	383980000	422030000	424000000	420610000	594200000	592930000	595140000	151750000	150020000	150100000	225170000	219300000	219120000
sarcomere organization	Q9Y281	Cofilin-2	CFL2	0.101052	0.00562888	-22.8941	-19.1835	10	10	8	60.8	60.8	44	18.736	188.73	10136000000	995	74126000	65521000	68103000	76205000	94608000	93710900	70013000	74151000	67397000	72003000	70836000	66085000	53812000	52061000	47355000	75162000	71369000	84075000	65242000	69391000	68203000	50388000	48435000	45374000	92816000	94392000	83135000	69241000	66978000	71996000
sarcomere organization	P20929	Nebulin	NEB	0.0525231	0.000236415	70.8895	32.0009	359	359	2	62	62	0.2	986.67	323.31	100710000000	10326	79031000	77844000	75232000	45109000	44132000	43702000	45679000	47873000	46662000	81558000	79708000	79645000	103150000	101710000	101830000	68598000	68215000	69240000	53468000	52338000	53443000	104300000	105050000	104960000	4915200	7035000	5637400	9695200	11198000	8960500
T-tubule organization	Q5VXT5	Synaptophysin-like protein 2	SYPL2	0.0479542	0.00341367	-40.2574	19.2619	5	5	5	30.5	30.5	30.5	30.156	46.946	2713800000	224	40653000	35283000	40454000	51717000	49397000	53203000	30770000	31901000	36626000	33919000	29195000	29336000	50534000	53569000	46949000	66147000	53150000	55620000	38633000	31189000	40008000	40848000	36785000	37885000	38918000	42907000	42847000	20972000	25297000	28757000
Calcium Signaling	P23297	Protein S100-A1;Protein S100	S100A1	0.619271	0.0183656	8.90884	-22.4946	2	2	2	38.3	38.3	38.3	10.546	162.38	7085300000	892	105440000	166740000	118410000	140040000	147820000	143760000	70454000	66945000	47967000	90298000	76058000	82237000	91345000	91871000	96822000	142770000	156800000	143220000	49555000	46694000	44251000	52652000	49332000	53686000	101590000	116060000	94763000	134660000	102400000	104670000
Calcium Signaling	O75746	Calcium-binding mitochondrial carrier protein Aralar1	SLC25A12	0.754321	0.0187979	3.18337	11.0283	24	24	19	46.3	46.3	38.6	74.761	314.66	7277100000	768	17942000	20161000	20576000	14501000	12513000	15459000	21899000	21104000	22696000	27293000	27729000	26319000	22807000	22867000	23112000	17266000	16468000	17661000	24402000	22372000	23771000	26773000	27712000	26265000	15099000	14042000	13007000	13619000	16079000	13835000
Calcium Signaling	Q86TD4	Sarcalumenin	SRL	0.566349	0.0334186	-1.32733	-11.386	26	26	26	35.5	35.5	35.5	100.79	323.31	16057000000	1388	65490000	75557000	64670000	74321000	73373000	74955000	45453000	51819000	49419000	59818000	57212000	60683000	54205000	56057000	51269000	71312000	71489000	70243000	49079000	49512000	50381000	45952000	49237000	47969000	62409000	62742000	63395000	59762000	62326000	64026000
Calcium Signaling	P17612	cAMP-dependent protein kinase catalytic subunit alpha	PRKACA	0.111479	0.0336739	-18.5772	18.4706	12	12	5	38.5	38.5	13.7	40.589	81.549	1471100000	341	13230000	10201000	7974900	13564000	13723000	14734000	7529400	8391000	8875300	12118000	12752000	12399000	11871000	11240000	11322000	18093000	19808000	19764000	10219000	11208000	11000000	11794000	12732000	11975000	10473000	11447000	11704000	8491500	8544600	10439000
Calcium Signaling	P31415	Calsequestrin-1	CASQ1	0.0209369	0.0231904	52.131	16.5279	15	15	15	58.8	58.8	58.8	45.16	285.82	48677000000	2439	380110000	428480000	433560000	420770000	448620000	482190000	454660000	431730000	421840000	413710000	398150000	383250000	509840000	528580000	500800000	576320000	549540000	605370000	549670000	524750000	549720000	364750000	382470000	367940000	52268000	50643000	51549000	79768000	79305000	75945000
Calcium Signaling	P21817	Ryanodine receptor 1	RYR1	0.0376298	0.00177591	27.6003	23.1018	106	106	102	29.1	29.1	28.1	565.17	323.31	7372300000	1834	8921400	9299910	9543000	10558000	10148000	10495000	12245000	10813000	10446000	8830600	8774100	8962700	11779000	11144000	12087000	14436000	14665000	14357000	14040000	14292000	14127000	9659100	9234300	8493600	6691400	6059300	6723300	8347890	8088600	8387400
Calcium Signaling	O14958	Calsequestrin-2	CASQ2	0.0187732	0.0931672	22.8206	12.3409	9	9	9	22.6	22.6	22.6	46.435	68.448	3206800000	323	17040000	19400000	20896000	25190000	21898000	22827000	17190000	17443000	17373000	17794000	19236000	18360000	20878000	21449000	21440000	32545000	33551000	31648000	16073000	16269000	18024000	17834000	20738000	19894000	5849800	5990100	5563700	7273300	7280500	6821200
Calcium Signaling	O14983	Sarcoplasmic/endoplasmic reticulum calcium ATPase 1 (SERCA)	ATP2A1	0.0187732	0.263261	370.463	28.749	47	30	28	50.6	34.2	32	110.25	323.31	51858000000	2829	76828000	86913000	84338000	181250000	192630000	198110000	184270000	173770000	169020000	88536000	89129000	88487000	224080000	220510000	226730000	197630000	195740000	194960000	241140000	241080000	241210000	64853000	62980000	63106000	21811000	19327000	17331000	92709000	94516000	86819000
Calcium Signaling	P07355	Annexin A2	ANXA2	0.0209369	0.809692	76.2137	-4.83954	20	20	20	65.2	65.2	65.2	38.604	323.31	11830000000	1134	20040000	23860000	22476000	53058000	49817000	49508000	32059000	29407000	31025000	24991000	25934000	24646000	35145000	37939000	33720000	32132000	32397000	33229000	21391000	18077000	19194000	30740000	32506000	31412000	33597000	35506000	35050000	62006000	60872000	60612000
glycogen biosynthetic process	Q16851	UTP--glucose-1-phosphate uridylyltransferase	UGP2	0.0253128	0.857473	-20.0463	-1.63727	22	22	2	46.1	46.1	4.3	56.94	312.05	11041000000	1009	20634000	21519000	22236000	31865000	33336000	31465000	28583000	28740000	29059000	21820000	22911000	23510000	17613000	17364000	17577000	41595000	43542000	42013000	27216000	28049000	27485000	19070000	22046000	21049000	51401000	51697000	50651000	40582000	40783000	41565000
glycogen biosynthetic process	P13807	Glycogen [starch] synthase, muscle	GYS1	0.0376298	0.648658	-7.42067	1.4354	25	25	1	43.7	43.7	2.2	83.785	226.23	4066300000	1035	12850000	12095000	11382000	17775000	17474000	17287000	12241000	10970000	13617000	12337000	12426000	12791000	11531000	11789000	11023000	17728000	17545000	17721000	12282000	11279000	12946000	13808000	14025000	14087000	19986000	20147000	19625000	18248000	18852000	18227000
glycogen biosynthetic process	P35573	Glycogen debranching enzyme	AGL	0.044327	0.962034	-5.95627	-0.94752	77	77	77	64.4	64.4	64.4	174.76	323.31	23741000000	3735	28238000	29696000	29554000	29475000	29190000	29763000	19185000	18155000	18331000	23953000	22602000	24251000	26766000	26067000	26051000	21850000	20909000	20497000	31889000	32153000	31711000	20258000	20627000	20521000	40929000	42190000	41751000	38873000	39139000	39413000
Glycolytic process	P08237	ATP-dependent 6-phosphofructokinase, muscle type	PFKM	0.0479542	0.488015	17.0777	8.38199	33	33	30	57.6	57.6	54.1	85.182	323.31	35108000000	2371	70829000	78383000	74035000	118280000	122480000	117510000	109370000	105600000	110320000	84798000	82944000	87846000	95164000	89342100	96695000	124440000	128910000	124040000	150470000	152080000	154640000	61431000	63343000	64246000	81989000	79245000	83684000	98589000	93830000	94324000
Glycolytic process	P04075	Fructose-bisphosphate aldolase A;Fructose-bisphosphate aldolase	ALDOA	0.0325902	0.560554	-2.58228	5.32335	32	32	27	89.6	89.6	75.8	39.42	323.31	423290000000	16726	1243400000	1274400000	1190300000	1530500000	1477100000	1563500000	1634600000	1531100000	1577700000	1314600000	1342900000	1353900000	1448100000	1539400000	1558600000	1465900000	1448700000	1504200000	2010500000	2048900000	2026500000	1093600000	1060100000	1091500000	1380800000	1361100000	1363600000	1344200000	1321700000	1333600000
Glycolytic process	P60174	Triosephosphate isomerase	TPI1	0.0458566	0.857473	-10.6144	-1.59347	17	17	17	84.7	84.7	84.7	26.669	323.31	200740000000	4461	768340000	860740000	713230000	877330000	920220000	924569000	821550000	813650000	854270000	709560000	677310000	665160000	715170000	684000000	722790000	931550000	886321000	947770000	1069000000	1057100000	994950000	565890000	545360000	552100000	988330000	1008900000	1032200000	902330000	904641000	900480000
Glycolytic process	P06733	Alpha-enolase	ENO1	0.414261	0.0142329	3.66239	-13.0006	21	18	2	67.3	54.6	4.1	47.168	323.31	46827000000	1561	438500000	420150000	441190000	742220000	803450000	776130000	492410000	492100000	482630000	463670000	480860000	486730000	418860000	410960000	456830000	614610000	614190000	589300000	467670000	457680000	467570000	362500000	382600000	369720000	782700000	730510000	716420000	788180000	801890000	721960000
Glycolytic process	P14618	Pyruvate kinase PKM	PKM	0.0422065	0.303041	17.2602	10.5254	39	39	5	76.3	76.3	10	58.061	323.31	236070000000	8716	497380000	527320000	567430000	803930000	844579000	818140000	690300000	709360000	702810000	607640000	587400000	606020000	673660000	673900000	678020000	769810000	752400000	757640000	964109000	1027700000	1042700000	498810000	537340000	546770000	546320000	529350000	545530000	659310000	622370000	619900000
Glycolytic process	P00338	L-lactate dehydrogenase A chain	LDHA	0.0348437	0.785297	56.2781	-2.81385	18	18	17	62	62	58.4	36.688	323.31	56449000000	2083	130320000	129380000	154190000	390580000	375780000	367420000	289170000	265440000	262110000	162370000	150130000	145470000	157350000	151940000	158290000	312680000	323760000	294190000	346970000	334330000	334280000	124310000	116530000	112170000	184680000	201620000	205210000	310970000	300840000	311740000
Glycolytic process	P07195	L-lactate dehydrogenase B chain	LDHB	0.0314967	0.00443145	-17.8359	-25.1764	14	13	13	42.5	38.9	38.9	36.638	187.69	12589000000	818	80438000	80203000	72845000	60783000	64320000	61237000	48160000	54761000	50838000	73837000	73472000	73171000	51346000	48612000	53173000	62298000	61354000	62220000	38652000	35244000	42403000	45529000	46237000	48042000	143520000	143680000	138600000	119450000	114640000	115770000
glycerol-3-phosphate metabolic process	P21695	Glycerol-3-phosphate dehydrogenase [NAD(+)], cytoplasmic	GPD1	0.0432822	0.103251	40.2863	20.5432	21	21	20	71.1	71.1	69.1	37.567	241.24	13724000000	868	36656000	37792000	41553000	60524000	61711000	57884000	42360000	39453000	41619000	43199000	44951000	42080000	57102000	59045000	60836000	64328000	69347000	68079000	59745000	62198000	60736000	35051000	37250000	36269000	44392000	42419000	45183000	60817000	64109000	60248000
glycerol-3-phosphate metabolic process	Q8N335	Glycerol-3-phosphate dehydrogenase 1-like protein	GPD1L	0.0259987	0.923777	-23.0935	-0.85639	17	16	16	51	49	49	38.418	101.17	4001300000	391	11789000	12962000	12176000	15020000	15923000	15351000	13399000	13917000	11343000	20294000	21311000	19852000	11853000	12757000	12474000	18161000	17706000	17226000	14747000	13078000	13202000	19166000	16185000	13559000	36515000	36245000	37865000	27978000	28704000	28385000
TCA Cycle	P08559	Pyruvate dehydrogenase E1 component subunit alpha, somatic form, mitochondrial	PDHA1	0.0209369	0.00963904	-11.5327	-9.667	24	24	24	64.1	64.1	64.1	43.295	239.61	11868000000	1125	38127000	45042000	45672000	36994000	37526000	36434000	41878000	44898000	48792000	56844000	56051000	57401000	35463000	38718000	36654000	37694000	37245000	35772000	41116000	39171000	42328000	50871000	46848000	47854000	81249000	78558000	80624000	71457000	70250000	70979000
TCA Cycle	O75390	Citrate synthase, mitochondrial	CS	0.0394325	0.96867	-23.6619	-0.262758	16	16	16	44.2	44.2	44.2	51.712	257.51	19413000000	1628	53580000	54841000	58570000	55480000	56608000	54327000	64346000	63095000	65081000	98096000	99370000	103020000	67540000	63085000	65404000	51457000	52040000	49496000	64880000	64240000	67803000	89256000	92306000	87786000	80396000	75339000	72836000	58394000	59939000	56072000
TCA Cycle	Q99798	Aconitate hydratase, mitochondrial	ACO2	0.0245542	0.984938	-16.9096	0.123337	37	37	1	59.2	59.2	2.4	85.424	323.31	55621000000	4086	82558000	87014000	84772000	69119000	72894000	73067000	96122000	91769000	94333000	110090000	106900000	112030000	79338000	76772000	78486000	68693000	69773000	70716000	87125000	89409000	92800900	127250000	127000000	131870000	151150000	155100000	149350000	127560000	126340000	124630000
TCA Cycle	P48735	Isocitrate dehydrogenase [NADP], mitochondrial	IDH2	0.0219384	0.000236415	-18.8722	-15.3661	26	26	25	57.3	57.3	55.3	50.909	323.31	77309000000	3716	118220000	128000000	136890000	123060000	130850000	120640000	133890000	133500000	144360000	190500000	186290000	187390000	111430000	109890000	107920000	97339000	97953000	98440000	118110000	123580000	118250000	159650000	162770000	167640000	247590000	251710000	249150000	204790000	202780000	199650000
TCA Cycle	Q02218	2-oxoglutarate dehydrogenase, mitochondrial	OGDH	0.0128131	0.0193319	-13.0375	-7.86086	42	42	2	59.1	59.1	2.3	117.66	323.31	17367000000	2578	25313000	27710000	28631000	25864000	26100000	24822000	25293000	24960000	24982000	32176000	31985000	32823000	22517000	22688000	22823000	23462000	24111000	25817000	24954000	24251000	23501000	29482000	30268000	31059000	40535000	41963000	40607000	35084000	36696000	35283000
TCA Cycle	P36957	Dihydrolipoyllysine-residue succinyltransferase component of 2-oxoglutarate dehydrogenase complex, mitochondrial	DLST	0.0698075	0.0073591	-16.1958	-8.86747	12	12	12	39.5	39.5	39.5	48.755	285.98	6202600000	557	31444000	36725000	34529000	28184000	31489000	33645000	31474000	29207000	29433000	53607000	56447000	52950000	30382000	30579000	31578000	29431000	29686000	28037000	26458000	25807000	27098000	52126000	49190000	49679000	54472000	48445000	54451000	44125000	43227000	44339000
TCA Cycle	P09622	Dihydrolipoyl dehydrogenase, mitochondrial	DLD	0.0587726	0.0364084	-22.8584	-12.7484	14	14	14	36.5	36.5	36.5	54.177	303.39	8760000000	1006	32261000	30215000	37383000	38396000	39363000	44371000	39558000	36384000	35985000	53344000	54994000	54444000	32397000	30736000	31830000	33763000	35600000	36516000	37784000	35619000	36369000	37759000	41212000	37138000	67240000	75582000	71349000	55920000	57515000	51755000
TCA Cycle	Q9P2R7	Succinyl-CoA ligase [ADP-forming] subunit beta, mitochondrial	SUCLA2	0.0432175	0.34978	-12.6258	-6.50025	19	19	19	51	51	51	50.317	225.31	7420200000	627	25363000	24166000	25128000	24063000	24723000	23075000	33905000	35038000	32833000	39592000	39298000	38624000	22439000	26130000	23951000	27307000	25125000	25024000	23609000	24448000	26020000	40368000	38491000	39319000	51581000	51328000	51199000	43780000	45832000	45062000
TCA Cycle	P31040	Succinate dehydrogenase [ubiquinone] flavoprotein subunit, mitochondrial	SDHA	0.0294336	0.546689	-17.6723	3.54292	28	28	28	61.4	61.4	61.4	72.691	323.31	11424000000	1902	27157000	20520000	19563000	18341000	18743000	19451000	31640000	29181000	29968000	27587000	27948000	26564000	21573000	22685000	22482000	20473000	20280000	20398000	27120000	28871000	27661000	30668000	31740000	31934000	47151000	48822000	48941000	38446000	39544000	41351000
TCA Cycle	P07954	Fumarate hydratase, mitochondrial	FH	0.034857	0.000781184	-14.5603	-14.2939	20	20	20	58	58	58	54.636	323.31	13666000000	1457	35763000	33577000	38562000	41789000	40896000	44845000	40372000	43133000	44848000	54576000	52793000	56456000	31494000	35186000	33921000	36669000	34602000	35938000	34797000	32939000	41615000	44605000	44052000	44084000	59013000	63150000	61754000	51730000	53668000	51702000
2-oxoglutarate metabolic process	P40925	Malate dehydrogenase, cytoplasmic	MDH1	0.0307787	0.199944	-22.5629	-14.0927	16	16	11	45.5	45.5	30.2	36.426	323.31	61133000000	1553	239300000	287180000	240920000	235240000	227890000	217940000	225140000	232410000	224640000	350830000	339910000	323390000	172740000	183800000	175660000	254320000	252030000	255780000	225660000	256790000	253530000	208780000	230140000	219500000	538700000	570080000	526190000	432150000	431650000	402260000
2-oxoglutarate metabolic process	P17174	Aspartate aminotransferase, cytoplasmic	GOT1	0.0422065	0.171577	-14.9042	-13.5644	22	22	22	68.5	68.5	68.5	46.247	323.31	56575000000	2877	119680000	130160000	129450000	93710900	93678000	96681000	111450000	111110000	108050000	149320000	154950000	152590000	95313000	89068000	91124000	94014000	95057000	96236000	127430000	128100000	124840000	104380000	103080000	96381000	182460000	188560000	189370000	159950000	160710000	156180000
2-oxoglutarate metabolic process	P00505	Aspartate aminotransferase, mitochondrial	GOT2	0.0626815	0.000243915	-24.8263	-14.9143	25	25	25	60.9	60.9	60.9	47.517	323.31	53842000000	1932	171250000	158490000	170280000	146840000	139040000	135670000	163870000	164690000	179480000	247840000	246890000	258340000	125140000	128730000	133810000	120740000	130380000	123910000	147450000	140490000	153050000	217000000	222150000	219600000	279890000	287740000	267770000	207040000	201530000	219560000
transport of 2-oxoglutarate across the inner mitochondrial membrane	Q02978	Mitochondrial 2-oxoglutarate/malate carrier protein	SLC25A11	0.0325902	0.0122913	-16.2684	29.9957	14	14	14	44.3	44.3	44.3	34.061	317.05	3676300000	506	12190000	13872000	13054000	13636000	13778000	15211000	18894000	19654000	20989000	26335000	26174000	26473000	22338000	23315000	21411000	19527000	21187000	20686000	20058000	20998000	20873000	29775000	30403000	27512000	15022000	13961000	14009000	12637000	11383000	11990000
Oxidative Phosphorylation	Q16718	NADH dehydrogenase [ubiquinone] 1 alpha subcomplex subunit 5	NDUFA5	0.0220455	0.619239	-16.7729	3.49412	6	6	1	66.4	66.4	13.8	13.459	102.55	2528500000	363	19974000	19917000	19316000	12100000	8466600	10203000	13709000	15601000	14050000	26042000	26216000	25259000	21994000	20291000	23543000	11731000	11026000	12670000	15148000	15559000	15043000	23407000	21813000	20164000	37503000	38910000	35558000	31703000	32355000	29162000
Oxidative Phosphorylation	O95169	NADH dehydrogenase [ubiquinone] 1 beta subcomplex subunit 8, mitochondrial	NDUFB8	0.0209369	0.552661	-28.624	9.01805	4	4	4	27.4	27.4	27.4	21.766	56.239	1497500000	169	14668000	14672000	12774000	5000500	4374100	NaN	11703000	7263100	9136200	12942000	13584000	11454000	12882000	10535000	12452000	NaN	7292600	5306100	13628000	12469000	11631000	10285000	13017000	13674000	36359000	30917000	35025000	25995000	22532000	24443000
Oxidative Phosphorylation	O96000	NADH dehydrogenase [ubiquinone] 1 beta subcomplex subunit 10	NDUFB10	0.0119835	0.215384	-20.0464	9.58239	10	10	10	52.3	52.3	52.3	20.776	103.37	2729400000	344	17049000	18389000	18795000	8334900	8390010	8638500	17349000	17146000	19914000	23620000	24379000	23253000	22422000	18588000	20939000	11344000	12096000	10756000	18286000	16766000	17686000	20926000	24876000	23286000	36736000	39088000	38144000	29409000	31467000	30251000
Oxidative Phosphorylation	P28331	NADH-ubiquinone oxidoreductase 75 kDa subunit, mitochondrial	NDUFS1	0.0245542	0.719443	-18.1216	-2.28152	31	31	31	59.3	59.3	59.3	79.467	323.31	13321000000	1465	25248000	25037000	25151000	13322000	13880000	13346000	20462000	22872000	22151000	29953000	30033000	30423000	22377000	22413000	23843000	16138000	15657000	15348000	22448000	22398000	23208000	25319000	24960000	24677000	46665000	46384000	45989000	37611000	37742000	38493000
Oxidative Phosphorylation	O75306	NADH dehydrogenase [ubiquinone] iron-sulfur protein 2, mitochondrial	NDUFS2	0.0307787	0.895145	-25.2352	-1.36987	18	18	18	53.1	53.1	53.1	52.545	183.73	4490100000	626	29252000	20790000	25649000	11026000	11613000	13873000	23555000	23241000	21189000	26608000	25203000	23475000	20696000	19851000	21809000	16162000	14608000	14076000	20328000	21330000	17492000	27307000	26480000	26258000	47817000	50983000	47811000	35805000	36765000	37004000
Oxidative Phosphorylation	O43920	NADH dehydrogenase [ubiquinone] iron-sulfur protein 5	NDUFS5	0.0387881	0.668237	-41.0823	6.89388	4	4	4	41.5	41.5	41.5	12.517	48.252	1355400000	151	13595000	12646000	10538000	3050000	4369100	3404400	9071100	8917000	12776000	14233000	15603000	14333000	10006000	8990600	11448000	7039000	5479700	5217400	9096000	11824000	10618000	12516000	14275000	14229000	23782000	19833000	24140000	12688000	12522000	14657000
Oxidative Phosphorylation	O00217	NADH dehydrogenase [ubiquinone] iron-sulfur protein 8, mitochondrial	NDUFS8	0.0479542	0.702633	-20.7102	-2.38808	6	6	6	31	31	31	23.705	69.821	2617500000	253	15579000	16408000	17224000	9852700	8120700	9749600	12749000	12430000	11826000	20799000	20954000	18797000	15322000	16579000	15269000	9547010	9862400	10765000	13504000	11925000	12376000	15376000	16940000	19332000	29581000	30694000	27923000	24101000	22986000	22813000
Oxidative Phosphorylation	P31930	Cytochrome b-c1 complex subunit 1, mitochondrial	UQCRC1	0.0314967	0.0073591	-16.8775	17.7357	20	20	19	57.5	57.5	56	52.645	323.31	27761000000	2143	74494000	67586000	69717000	41469000	43289000	44432000	81167000	83977000	90061000	76929000	78477000	80466000	86074000	81190000	83257000	53981000	55569000	52546000	79627000	84727000	85083000	105110000	102600000	104330000	157210000	164510000	163200000	134210000	134080000	134710000
Oxidative Phosphorylation	P22695	Cytochrome b-c1 complex subunit 2, mitochondrial	UQCRC2	0.0376298	0.0187979	-13.6086	26.1016	17	17	17	55.4	55.4	55.4	48.442	323.31	23833000000	1639	59253000	52082000	54410000	34027000	32890000	34066000	66273000	77718000	72067000	62037000	58833000	64530000	68595000	73600000	69409000	46294000	48345000	51948000	61218000	66795000	71008000	92766000	92015000	89609000	125740000	129240000	137890000	111390000	111290000	116550000
Oxidative Phosphorylation	O14949	Cytochrome b-c1 complex subunit 8	UQCRQ	0.105261	0.0377123	-13.1839	29.337	6	6	6	54.9	54.9	54.9	9.9062	13.821	2855200000	158	11036000	11075000	14556000	NaN	16277000	15528000	28963000	25212000	27626000	25391000	21761000	23616000	23323000	19626000	22513000	19341000	18070000	17999000	28580000	28435000	25846000	28730000	31387000	31588000	51858000	48441000	52442000	47939000	41631000	43192000
Oxidative Phosphorylation	P00403	Cytochrome c oxidase subunit 2	MT-CO2	0.0402296	0.0249724	-23.5819	14.5264	7	7	7	44.9	44.9	44.9	25.565	126.65	14446000000	975	148140000	132110000	139990000	53933000	59879000	60474000	110160000	114800000	100230000	148910000	132600000	139390000	135510000	129850000	141130000	76173000	79570000	77833000	124240000	121660000	123270000	168780000	160440000	160800000	368710000	352960000	374290000	286070000	280010000	271370000
Oxidative Phosphorylation	P13073	Cytochrome c oxidase subunit 4 isoform 1, mitochondrial	COX4I1	0.0480844	0.128223	-20.0779	12.3147	8	8	8	46.7	46.7	46.7	19.576	105.12	24254000000	360	79332000	73068000	81058000	64414000	72032000	60553000	97841000	111260000	113380000	172340000	168400000	168550000	106430000	113940000	112130000	77699000	74555000	75679000	101740000	112170000	111850000	156720000	161640000	166610000	362770000	401240000	398760000	306130000	315460000	306830000
Oxidative Phosphorylation	P10606	Cytochrome c oxidase subunit 5B, mitochondrial	COX5B	0.0432175	0.0931672	-25.962	10.4406	6	6	6	45.7	45.7	45.7	13.696	63.562	10650000000	231	65499000	78995000	64260000	33144000	35346000	40346000	82992000	100840000	88632100	93712100	87925000	89118000	74951000	68947000	71855000	42206000	41841000	44938000	99862000	89264000	87423000	97826000	114680000	109400000	227910000	239810000	248680000	159810000	188720000	182900000
Oxidative Phosphorylation	P14854	Cytochrome c oxidase subunit 6B1	COX6B1	0.0119835	0.0866312	-28.3712	-9.18535	7	7	7	82.6	82.6	82.6	10.192	231.62	5661200000	817	26357000	35195000	34067000	24559000	25092000	26356000	32375000	31524000	31112000	48622000	47835000	50800000	27078000	24902000	28411000	25604000	23114000	25210000	29340000	31666000	33324000	39964000	42695000	40131000	63802000	61157000	63160000	45207000	44340000	45184000
Oxidative Phosphorylation	P25705	ATP synthase subunit alpha, mitochondrial	ATP5A1	0.0357876	0.0128767	-16.034	-10.0269	27	27	27	56.6	56.6	56.6	59.75	323.31	109420000000	4897	281410000	305990000	303560000	277010000	260490000	258380000	336030000	333610000	331180000	431520000	430290000	435620000	250760000	259290000	261390000	255680000	262410000	272150000	312570000	301130000	324910000	342350000	355340000	356730000	572920000	581930000	566610000	475260000	479760000	490460000
Oxidative Phosphorylation	P06576	ATP synthase subunit beta, mitochondrial;ATP synthase subunit beta	ATP5B	0.0209369	0.0207089	-16.9197	-8.25318	25	25	17	70.7	70.7	47.3	56.559	323.31	142220000000	7230	300650000	302980000	273650000	267660000	275070000	280770000	327940000	288650000	290080000	430180000	430620000	422900000	291520000	276590000	272890000	271230000	265180000	272570000	254990000	265670000	273310000	358770000	371240000	370650000	496220000	492880000	502090000	417090000	410530000	411260000
Oxidative Phosphorylation	P36542	ATP synthase subunit gamma, mitochondrial	ATP5C1	0.0348437	0.103251	-28.2453	-11.2712	10	10	10	34.3	34.3	34.3	32.881	80.038	11491000000	695	28183000	32995000	35140000	43285000	47390000	47616000	36699000	40190000	36716000	65677000	64395000	65267000	30127000	28197000	30786000	40176000	37415000	36586000	41360000	40430000	41352000	46830000	51316000	47531000	91506000	97725900	86487000	67138000	66338000	64155000
Oxidative Phosphorylation	P30049	ATP synthase subunit delta, mitochondrial	ATP5D	0.0111663	0.011018	-27.4352	-10.444	4	4	4	37.5	37.5	37.5	17.49	86.854	6561600000	284	59515000	59179000	59727000	78021000	77244000	67441000	66185000	66566000	60075000	108840000	103990000	103030000	61190000	51306000	59813000	66250000	61917000	66837000	61371000	56610000	56430000	87968000	95168000	83121000	131720000	143580000	141880000	94920900	103900000	103960000
Oxidative Phosphorylation	O75947	ATP synthase subunit d, mitochondrial	ATP5H	0.0245542	0.000236415	-18.0546	-18.2901	13	13	13	77	77	77	18.491	106.12	15023000000	975	71247000	64626000	64750000	63391000	59809000	64650000	62584000	65554000	68277000	96896000	94424000	96040000	50809000	52731000	51562000	49417000	51122000	49775000	60072000	60263000	59979000	77754000	76656000	70864000	119670000	121010000	120920000	99611000	97033000	99690000
Oxidative Phosphorylation	P18859	ATP synthase-coupling factor 6, mitochondrial	ATP5J	0.0129625	0.0150739	-14.411	-15.6499	5	5	5	50.9	50.9	50.9	12.587	323.31	6838500000	274	63930000	70705000	56380000	58970000	55431000	57758000	50107000	49410000	49039000	84974000	76855000	75892000	40820000	46699000	43739000	48656000	50166000	51540000	49803000	47074000	47511000	66288000	69928000	69352000	95979900	93424000	91760000	82744900	79568000	78355000
Oxidative Phosphorylation	P56134	ATP synthase subunit f, mitochondrial	ATP5J2	0.0209369	0.857473	-47.3813	2.22185	3	3	3	39.4	39.4	39.4	10.918	79.551	1750200000	277	20985000	25149000	18970000	15352000	14565000	15789000	24964000	23407000	28516000	20911000	22996000	25865000	20025000	18144000	20262000	20737000	20873000	21134000	18615000	18641000	21413000	25032000	29128000	26135000	19051000	15911000	17533000	9578500	8638900	9356990
Oxidative Phosphorylation	P99999	Cytochrome c	CYCS	0.0361334	0.707691	-39.8245	-2.94685	7	7	6	56.2	56.2	45.7	11.749	82.248	5114300000	684	37939000	39022000	43769000	21016000	22082000	19633000	38711000	35790000	38493000	50525000	45388000	43327000	34637000	36190000	35347000	22465000	22770000	23980000	28271000	30059000	31398000	58636000	49997000	51394000	41381000	44181000	47191000	27240000	25569000	26992000
Electron transport, Transport	P13804	Electron transfer flavoprotein subunit alpha, mitochondrial	ETFA	0.0587726	0.0427986	-19.218	-15.8596	15	15	15	61.3	61.3	61.3	35.079	234.57	5737200000	750	25330000	24849000	18381000	13515000	13316000	14033000	20456000	19272000	19620000	22451000	24172000	25636000	15846000	14726000	15125000	11289000	13723000	14005000	15378000	15792000	16012000	23807000	23679000	23584000	38791000	39639000	40446000	32124000	33340000	30611000
Electron transport, Transport	P38117	Electron transfer flavoprotein subunit beta	ETFB	0.124052	0.000627243	-18.7193	-16.6579	13	13	13	54.9	54.9	54.9	27.843	165.87	5965700000	392	20280000	21196000	20626000	20276000	20855000	23913000	23928000	25442000	25088000	35283000	34003000	33564000	19420000	17764000	18725000	17652000	16667000	16222000	19811000	19169000	19323000	30014000	29660000	30745000	55809000	54246000	49340000	41458000	43415000	44564000
Electron transport, Transport	Q16134	Electron transfer flavoprotein-ubiquinone oxidoreductase, mitochondrial	ETFDH	0.619271	0.00171185	4.71388	-18.2297	19	19	19	41.7	41.7	41.7	68.495	142.56	3182100000	573	11814000	11285000	11165000	15951000	16664000	16646000	11730000	8919000	10731000	12211000	11959000	11683000	8455900	9338300	8340800	12303000	12274000	11764000	9487000	8534690	8456400	11352000	10143000	12221000	25070000	22873000	22120000	23301000	24399000	25617000
regulation of cellular respiration	Q9NZ45	CDGSH iron-sulfur domain-containing protein 1	CISD1	0.0314967	0.536245	-14.6696	9.19683	5	5	5	44.4	44.4	44.4	12.199	107.37	2608400000	191	21001000	31847000	22297000	15225000	19481000	12483000	23603000	19610000	13541000	32082000	31936000	27277000	20470000	23234000	20071000	21089000	22055000	23810000	21423000	20591000	25848000	26281000	28232000	31081000	38634000	43571000	42404000	33736000	36933000	35594000
Fatty Acid β-oxidation	P33121	Long-chain-fatty-acid--CoA ligase 1	ACSL1	0.0422065	0.000446242	-21.1604	-27.7709	30	30	30	49.3	49.3	49.3	77.942	323.31	12823000000	1016	25834000	32194000	30625000	27507000	27252000	28014000	30996000	34041000	32012000	37875000	37138000	38006000	16361000	16713000	17697000	23020000	23284000	22553000	26529000	23070000	24104000	26661000	27821000	30424000	60480000	61136000	58668000	48114000	45917000	48117000
Fatty Acid β-oxidation	P49748	Very long-chain specific acyl-CoA dehydrogenase, mitochondrial	ACADVL	0.0307787	0.000840955	-14.2569	-13.3927	35	35	35	63.7	63.7	63.7	70.389	323.31	27913000000	1967	61593000	53635000	56814000	50108000	50263000	49724000	53657000	53854000	50671000	87866000	85267000	90290000	48147000	47833000	49452000	48661000	48348000	47214000	47982000	45017000	44667000	70287000	69153000	69890000	102430000	100550000	101830000	86856000	88111000	86388000
Fatty Acid β-oxidation	P40939	Trifunctional enzyme subunit alpha, mitochondrial	HADHA	0.497583	0.00141859	-0.636352	-9.78176	35	35	35	60	60	60	82.999	323.31	28802000000	2621	47250000	49251000	48953000	48640000	47589000	49227000	51694000	50550000	52822000	69630000	71621000	67726000	39416000	40786000	40314000	42149000	43548000	44569000	48071000	47397000	47881000	67494000	67280000	66992000	55446000	55759000	54573000	55248000	55918000	53577000
Fatty Acid β-oxidation	P11310	Medium-chain specific acyl-CoA dehydrogenase, mitochondrial	ACADM	0.0754706	0.0267746	-23.576	-10.0619	18	18	18	50.4	50.4	50.4	46.588	181.81	6077500000	556	29520000	27364000	25617000	26440000	29285000	27004000	27474000	27344000	27782000	42154000	43474000	42659000	22901000	27578000	24046000	24501000	23134000	25742000	25944000	27509000	28526000	34247000	37448000	34180000	25558000	26136000	27892000	21072000	20393000	19353000
Fatty Acid β-oxidation	Q16698	2,4-dienoyl-CoA reductase, mitochondrial	DECR1	0.0337129	0.000780018	-26.1995	-16.705	16	16	16	52.8	52.8	52.8	36.067	323.31	8048900000	769	26971000	29447000	32572000	28854000	28265000	27085000	28943000	29106000	30111000	46089000	45299000	48163000	27198000	27080000	25939000	25444000	25670000	23431000	21655000	22865000	24227000	37864000	36381000	33649000	24594000	22972000	23432000	17410000	16907000	18078000
Fatty Acid β-oxidation	Q13011	Delta(3,5)-Delta(2,4)-dienoyl-CoA isomerase, mitochondrial	ECH1	0.0415508	1.17932e-05	-25.9779	-20.4855	14	14	9	54.6	54.6	31.7	35.816	253.03	8129300000	805	63522000	64353000	65220000	43838000	48209000	42993000	63170000	51373000	55385000	83264000	85198000	84920000	48269000	49029000	50459000	37283000	36590000	37235000	44808000	42079000	41200000	69130000	72641000	70809000	104350000	103130000	104470000	79129000	79333000	72638000
Fatty Acid β-oxidation	O75521	Enoyl-CoA delta isomerase 2, mitochondrial	ECI2	0.0422065	0.0469396	-38.6155	-16.2559	13	13	13	52	52	52	43.585	80.54	1060700000	255	5663700	5051800	4624700	4590500	5773200	4967300	6849800	6667400	7622700	9972100	9158900	11164000	4388000	5188200	4847700	3354100	4017400	5094300	6479500	NaN	4531100	8578100	8094900	8530700	7696200	6588400	7936300	4451100	4491000	4656300
Fatty Acid β-oxidation	P30084	Enoyl-CoA hydratase, mitochondrial	ECHS1	0.0479328	0.000477008	-23.443	-10.4779	12	12	12	46.2	46.2	46.2	31.387	323.31	5855500000	1089	18503000	21360000	18756000	19577000	17166000	17619000	22129000	20163000	22284000	27331000	26016000	26227000	16993000	17425000	17066000	15890000	15041000	15595000	20532000	18340000	19677000	24761000	26054000	23950000	39281000	42228000	39618000	30572000	30365000	31764000
Fatty Acid β-oxidation	Q16836	Hydroxyacyl-coenzyme A dehydrogenase, mitochondrial	HADH	0.105261	0.0433915	-30.9139	-14.9163	13	13	13	66.2	66.2	66.2	34.293	103.32	5475000000	1009	21290000	25014000	25096000	24581000	26441000	25202000	35768000	30587000	32137000	39610000	44597000	43670000	23309000	24996000	23006000	20282000	17956000	18071000	31466000	34638000	29048000	31495000	32266000	30111000	50741000	51912000	49987000	29415000	40112000	36797000
Fatty Acid β-oxidation	P42765	3-ketoacyl-CoA thiolase, mitochondrial	ACAA2	0.205802	0.00042105	-11.1167	-15.6719	19	19	18	65.5	65.5	63.2	41.924	323.31	6405700000	988	24357000	21300000	22223000	20106000	17456000	20665000	19252000	16825000	18499000	31333000	32116000	30388000	19168000	20913000	18268000	15840000	15256000	14470000	16651000	14870000	15641000	27604000	27669000	26161000	36625000	34789000	33933000	29723000	31341000	32591000
Fatty Acid β-oxidation	P24752	Acetyl-CoA acetyltransferase, mitochondrial	ACAT1	0.0136499	0.114902	-41.324	-13.419	22	22	4	63	63	13.1	45.199	323.31	18084000000	1429	70022000	72659000	67287000	41077000	42281000	42339000	73234000	74196000	75419000	64788000	61738000	63310000	47195000	41971000	45988000	42441000	44162000	43827000	60523000	61076000	62906000	68266000	61374000	63587000	74210000	74403000	70830000	43004000	44839000	40972000
Fatty Acid β-oxidation	P49753	Acyl-coenzyme A thioesterase 1	ACOT1	0.0209369	0.0784751	-3.70727	-10.3746	19	19	19	58.4	58.4	58.4	46.277	303.06	4519200000	642	24143000	19311000	21156000	16223000	16212000	17647000	17143000	21751000	17910000	26822000	26602000	25677000	16060000	15604000	16077000	16112000	14786000	15205000	15245000	19258000	17285000	28216000	27104000	26567000	31857000	33279000	33809000	30672000	32128000	32476000
Fatty Acid α-oxidation	P00352	Retinal dehydrogenase 1	ALDH1A1	0.223358	0.0271411	-6.16223	-25.6762	23	23	21	58.9	58.9	55.9	54.861	227.48	4687700000	610	17526000	14244000	16563000	12039000	11067000	9749600	14515000	13785000	14570000	11538000	11412000	11735000	7533800	9104390	9066700	8558300	8506600	8306300	15691000	15974000	15230000	7997200	7775300	7701400	21246000	21874000	20368000	20479000	19391000	19696000
Fatty Acid α-oxidation	P30038	Delta-1-pyrroline-5-carboxylate dehydrogenase, mitochondrial	ALDH4A1	0.19716	0.00133687	-14.7097	-21.2528	19	19	19	39.8	39.8	39.8	61.719	129.24	3000800000	310	17909000	20751000	18473000	11605000	13578000	11359000	15093000	16758000	15913000	19134000	19817000	19295000	12463000	12999000	12884000	10095000	9099800	11165000	13566000	14268000	14242000	14139000	15089000	16341000	26585000	30750000	27084000	25041000	23333000	23511000
Lipid biosynthesis	Q9UHQ9	NADH-cytochrome b5 reductase 1	CYB5R1	0.0187732	0.939022	-27.0931	-1.11891	14	14	14	57.4	57.4	57.4	34.094	291.93	10400000000	1012	32282000	28458000	33468000	32182000	31955000	35729000	36018000	35229000	34593000	35801000	32624000	33236000	33074000	29540000	31035000	39487000	40035000	40299000	24868000	21503000	24222000	37909000	42771000	41457000	100560000	106440000	108260000	74127000	78382000	77288000
cholesterol biosynthetic process	P00387	NADH-cytochrome b5 reductase 3	CYB5R3	0.0712971	0.0476273	15.6125	-16.0095	13	13	13	61.8	61.8	61.8	34.234	226.86	3033800000	341	15791000	15365000	17905000	26518000	27332000	28395000	20366000	20395000	18003000	15081000	17361000	17242000	14764000	15079000	14501000	19163000	21593000	23100000	12306000	12955000	17382000	18135000	14810000	16196000	25586000	28959000	29395000	31139000	32939000	32814000
Aromatic hydrocarbons catabolism, Detoxification, Lipid metabolism	P07099	Epoxide hydrolase 1	EPHX1	0.0111663	0.30774	50.8059	15.5722	15	15	15	38	38	38	52.948	56.229	1442200000	286	2364800	5729700	NaN	8782700	11243000	9650300	7779300	9756410	9735910	5135900	4805500	5399100	6212400	5257700	4577600	11650000	12277000	12375000	9824700	7926800	10930000	5309100	4903900	4875600	10980000	12765000	14017000	16408000	19203000	21385000
prostaglandin biosynthesis	Q9H7Z7	Prostaglandin E synthase 2	PTGES2	0.136684	0.0249724	-15.797	-19.6893	10	10	10	33.4	33.4	33.4	41.943	43.509	562910000	181	4392300	2397700	3276900	3734400	4209800	3569100	4475300	3400300	3645600	5458700	5146800	4893200	3002000	3281500	3139500	2812400	3772700	3094700	3542400	2401100	2894400	3406100	3766300	3314900	7575700	7416800	7819600	6135100	6904300	6192500
methylglyoxal degradation	Q04760	Lactoylglutathione lyase	GLO1	0.021691	0.420254	-11.1754	-7.77767	11	11	11	75.5	75.5	75.5	20.777	68.82	3474300000	503	19461000	20653000	22196000	23829000	20749000	21348000	18534000	23746000	17513000	21177000	22036000	20076000	19004000	18880000	17728000	25242000	24930000	24811000	20950000	20678000	20624000	12676000	15600000	14667000	24246000	23876000	25648000	21304000	21320000	22909000
L-alanine degradation via transaminase pathway	P24298	Alanine aminotransferase 1	GPT	0.409864	0.0183656	-8.27677	-23.7701	18	18	16	57.3	57.3	52	54.636	233	3006100000	507	11666000	11830000	11002000	8690700	8774000	8968100	10555000	8618600	8716700	15166000	15065000	14929000	5502000	6783600	6528500	8496900	9156300	8461700	7622600	7528900	7838000	11887000	12093000	10425000	22938000	21519000	23059000	18470000	20399000	23312000
ubiquinone biosynthesis	O75208	Ubiquinone biosynthesis protein COQ9, mitochondrial	COQ9	0.0509866	0.0303893	-20.5447	-10.5319	9	9	9	41.5	41.5	41.5	35.509	222.71	3156200000	543	25676000	22959000	24952000	19836000	21822000	20755000	22103000	22770000	25909000	32094000	29217000	31707000	19638000	19579000	19578000	20252000	21486000	21197000	22068000	21763000	21532000	26056000	28139000	25599000	45731000	44773000	42101000	35052000	34765000	35484000
Transport proteins	P02647	Apolipoprotein A-I	APOA1	0.0220986	0.812494	-31.8896	6.01745	19	19	18	63.7	63.7	63.7	30.777	323.31	39127000000	1270	164860000	186460000	168060000	91425900	90579000	89172000	297150000	283970000	289220000	61070000	62500000	58000000	121340000	119840000	110610000	76496000	80084000	81413000	261510000	232760000	259310000	146580000	150120000	149150000	171350000	152070000	163300000	112870000	106880000	111450000
Transport proteins	P02652	Apolipoprotein A-II	APOA2	0.0241834	0.976976	-32.4739	1.05636	6	6	6	63	63	63	11.175	96.185	2696700000	491	37946000	33897000	36977000	14966000	16382000	16888000	39387000	43180000	39314000	9402000	8765600	7098800	18238000	18383000	18371000	12692000	14335000	13204000	38794000	37565000	39764000	21659000	22614000	20808000	35299000	34433000	37075000	24407000	23678000	24009000
Transport proteins	P05413	Fatty acid-binding protein, heart	FABP3	0.0414857	0.000477008	-24.3469	-28.95	12	12	11	75.9	75.9	70.7	14.858	301.41	51722000000	1314	157920000	166620000	169740000	133080000	132420000	133360000	181330000	172860000	169130000	209410000	223580000	202470000	92785000	93466000	93791000	114000000	114110000	114920000	140790000	133860000	138840000	140510000	136300000	143260000	402680000	430240000	425540000	318890000	308400000	324590000
Transport proteins	P02774	Vitamin D-binding protein	GC	0.0460718	0.358624	-20.4418	15.838	19	19	19	54.2	54.2	54.2	52.917	181.95	2145900000	396	9266200	10422000	11509000	10679000	9825400	10609000	20251000	23463000	18145000	6704200	5026700	6762000	10207000	9986600	10969000	9898200	8055500	9516400	17285000	21135000	21641000	13248000	12360000	12919000	12135000	15385000	14203000	9759100	12748000	10733000
Transport proteins	P02144	Myoglobin	MB	0.0220455	0.0815355	-20.8509	-11.1478	21	21	6	92.2	92.2	22.7	17.184	323.31	1363200000000	21315	14812000000	14120000000	13192000000	15007000000	15005000000	14202000000	17134000000	16298000000	15998000000	15901000000	13938000000	15529000000	11944000000	12526000000	11080000000	15737000000	16147000000	16266000000	15247000000	14348000000	15498000000	11172000000	11073000000	11430000000	22863000000	23084000000	24299000000	18420000000	18328000000	18835000000
Transport proteins	P02730	Band 3 anion transport protein	SLC4A1	0.021691	0.926514	30.4884	-4.89962	24	24	24	36.4	36.4	36.4	101.79	323.31	8615500000	1002	41819000	42565000	39494000	18308000	16358000	16847000	55040000	54532000	54328000	5383000	4124500	5533700	12233000	12063000	10907000	12340000	12075000	12565000	48511000	49708000	49759000	22389000	21812000	22023000	29170000	28215000	28595000	37155000	37392000	37638000
Transport proteins	P02787	Serotransferrin	TF	0.0226543	0.180223	-17.0356	19.236	39	39	39	59.7	59.7	59.7	77.063	323.31	53345000000	2718	89832000	88668000	87222000	80497000	76352000	77863000	173500000	166340000	167820000	60756000	64887000	64434000	86347100	84149000	89631000	85111000	88092000	83619000	173820000	161650000	162410000	118870000	126430000	120630000	136290000	139810000	141600000	111250000	117920000	117450000
Transport proteins	P21796	Voltage-dependent anion-selective channel protein 1	VDAC1	0.0209369	0.0364378	-28.0866	16.2851	18	18	9	77.4	77.4	35.3	30.772	323.31	23583000000	2300	92672900	80840000	82209000	34598000	40393000	36151000	75315000	81938000	82262000	77079000	76504000	79882000	83246900	83349000	82069000	51032000	48571000	54436000	94470000	83173000	88574000	94759000	88585000	101340000	236200000	235500000	245770000	173200000	170500000	172170000
Transport proteins	P45880	Voltage-dependent anion-selective channel protein 2	VDAC2	0.0479542	0.135469	-33.6891	7.81867	13	13	13	55.1	55.1	55.1	31.566	323.31	9093200000	740	47667000	51240000	47617000	31154000	32565000	33689000	47838000	62577000	56853000	47510000	49298000	47193000	52033000	51685000	50979000	37752000	41918000	35253000	49053000	51830000	56423000	55203000	55900000	54507000	144370000	145070000	140040000	88699000	94422000	102110000
Transport proteins	Q9Y277	Voltage-dependent anion-selective channel protein 3	VDAC3	0.0314876	0.000446242	-23.7512	19.0422	11	11	11	44.7	44.7	44.7	30.789	213.04	10049000000	517	53688000	50408000	56702000	28784000	27303000	26211000	40822000	43324000	38845000	61856000	64377000	61604000	60292000	56011000	57570000	37552000	32982000	34074000	51646000	46532000	52945000	74124000	76016000	73345000	113370000	119000000	114640000	89916000	89012100	85663000
high-energy phosphates interconvertion	Q8N142	Adenylosuccinate synthetase isozyme 1	ADSSL1	0.0370285	0.00563272	-10.2493	9.48278	18	18	18	52.7	52.7	52.7	50.208	195.62	4780800000	890	25761000	27133000	27214000	19933000	22310000	23024000	25739000	25511000	24372000	24420000	25995000	22900000	32421000	30447000	30138000	21580000	22051000	23063000	29150000	27924000	27946000	25750000	27096000	25932000	32017000	31141000	31655000	29267000	27864000	27980000
high-energy phosphates interconvertion	P00568	Adenylate kinase isoenzyme 1	AK1	0.0325902	0.552661	26.975	6.06846	15	15	15	74.2	74.2	74.2	21.635	323.31	33393000000	2154	124240000	144630000	128010000	231850000	248640000	247810000	188870000	188350000	179850000	97701000	94097000	94727000	159330000	160810000	168720000	205460000	213130000	207860000	247830000	252170000	261250000	81043000	86015000	82903000	157760000	172640000	175950000	207750000	213210000	221480000
high-energy phosphates interconvertion	P12277	Creatine kinase B-type	CKB	0.0294336	0.00042105	-19.5005	-50.9481	18	16	16	66.1	64	64	42.644	323.31	10851000000	1542	55959000	61827000	50490000	34729000	38496000	35253000	33606000	29746000	31192000	40560000	40612000	40159000	19114000	19884000	19806000	18175000	16045000	15514000	25131000	25179000	27224000	15598000	18838000	19114000	87061000	84678000	84407000	70751000	69443000	66068000
high-energy phosphates interconvertion	P06732	Creatine kinase M-type	CKM	0.0369019	0.306348	-10.7331	-7.01963	27	27	25	79.5	79.5	77.4	43.101	323.31	1449700000000	26615	3737800000	3905000000	3967000000	4699000000	4588400000	4732890000	3936200000	3806500000	3687700000	4535500000	4437300000	4409500000	3849400000	3740700000	3704900000	4106000000	4187600000	4071000000	4329200000	4307400000	4531900000	3290200000	3421800000	3404800000	5361100000	5396400000	5430900000	4866000000	4826800000	4758510000
high-energy phosphates interconvertion	P17540	Creatine kinase S-type, mitochondrial	CKMT2	0.0630608	5.52187e-06	-17.9686	-26.2496	24	24	19	63.7	63.7	51.6	47.504	323.31	91082000000	5112	333860000	329190000	299320000	260450000	262350000	273730000	326680000	306290000	298400000	529410000	502900000	511910000	257100000	254610000	244700000	202180000	209380000	189400000	220730000	232770000	222870000	339490000	360160000	360530000	400080000	374070000	366500000	308150000	311780000	315140000
high-energy phosphates interconvertion	P50395	Rab GDP dissociation inhibitor beta	GDI2	0.184666	0.0183656	-4.68293	-11.1591	21	21	16	57.5	57.5	43.1	50.663	262.64	3839700000	650	10484000	10708000	11612000	15914000	16897000	15691000	12168000	11859000	12717000	9051400	9197810	8749300	8789200	8496600	8204800	14262000	15200000	15175000	12150000	12408000	11634000	7636600	8179200	8048800	15556000	15833000	14918000	14380000	15074000	14679000
high-energy phosphates interconvertion	P22392	Nucleoside diphosphate kinase B	NME2	0.411186	0.0433915	-4.81633	-17.5672	15	15	6	75.3	75.3	26.2	30.137	67.269	3180600000	585	19886000	19994000	23340000	25311000	28199000	29137000	21912000	21679000	25980000	17787000	17430000	20326000	14770000	15735000	13943000	22458000	22446000	25304000	25506000	25317000	25590000	12838000	12448000	13537000	30512000	29074000	31123000	27100000	27779000	31627000
high-energy phosphates interconvertion	Q13423	NAD(P) transhydrogenase, mitochondrial	NNT	0.630836	0.0151915	-0.916551	13.0062	40	40	9	40.8	40.8	9	113.89	323.31	22043000000	1841	37824000	37180000	37575000	24665000	24747000	24380000	28975000	26589000	30446000	42545000	43304000	42434000	41971000	41300000	40174000	31049000	29216000	30200000	28603000	26984000	28383000	54578000	52628000	52102000	64044000	62913000	64646000	63444000	63807000	62590000
high-energy phosphates interconvertion	P12235	ADP/ATP translocase 1	SLC25A4	0.0307787	5.52187e-06	-29.4854	-11.0123	16	16	5	55	55	17.1	33.064	171.41	93592000000	2482	361130000	358450000	345330000	334600000	337810000	317070000	382980000	368630000	350780000	485380000	481120000	485810000	316020000	315310000	316490000	285570000	283220000	291110000	344920000	335160000	319380000	438270000	435160000	424490000	407760000	420730000	392430000	287730000	284060000	288810000
response to oxidative stress	P07451	Carbonic anhydrase 3	CA3	0.120365	0.000246763	-14.4444	-19.7059	16	16	16	84.2	84.2	84.2	29.557	323.31	556480000000	15719	1612000000	1916500000	1845300000	3602900000	3627800000	3589800000	2756200000	2715800000	2570000000	1850300000	1951100000	1925300000	1568300000	1524000000	1490900000	3087200000	3183000000	3071900000	2105900000	2094200000	2072800000	1232700000	1505700000	1407300000	4995310000	4817090000	4955200000	3935300000	4335200000	4376900000
response to oxidative stress	P78417	Glutathione S-transferase omega-1	GSTO1	0.0209369	0.000236415	-18.4619	-23.295	13	13	13	58.1	58.1	58.1	27.566	69.591	3408400000	417	17256000	16892000	16773000	18846000	19940000	20410000	15477000	17767000	16896000	11920000	10898000	11004000	12184000	10356000	10720000	15517000	16110000	16227000	13638000	14582000	14340000	9098700	8296000	8747400	26820000	27175000	26505000	21851000	21826000	21958000
response to oxidative stress	O14558	Heat shock protein beta-6	HSPB6	0.0320079	0.303041	-19.1317	-20.7397	9	9	9	93.1	93.1	93.1	17.135	182.25	20334000000	1843	168200000	174080000	172160000	154540000	177850000	164420000	140950000	135750000	151520000	108770000	105610000	106990000	60000000	67194000	62885000	226420000	252260000	239120000	106460000	114550000	114580000	95667000	103470000	104180000	411620000	405190000	439690000	343820000	323810000	348350000
response to oxidative stress	P10809	60 kDa heat shock protein, mitochondrial	HSPD1	0.0394325	0.000236415	-19.6914	-12.7811	26	26	26	63.9	63.9	63.9	61.054	323.31	8906100000	1429	21732000	21185000	23441000	22166000	22144000	20595000	18393000	17546000	17145000	28491000	30222000	28918000	20091000	19986000	19402000	19691000	19428000	19929000	14947000	14108000	15255000	24208000	25827000	24383000	31148000	31606000	31514000	25744000	25729000	24260000
response to oxidative stress	P62937	Peptidyl-prolyl cis-trans isomerase A	PPIA	0.0259987	0.753516	27.6722	1.59327	9	9	3	64.2	64.2	24.8	18.012	154.62	6643600000	425	35770000	37056000	37918000	48782000	45812000	49630000	46143000	48934000	46209000	30593000	30786000	28026000	42401000	38697000	37310000	44680000	47787000	46317000	43089000	43072000	45955000	33490000	30530000	35155000	43647000	42761000	47333000	54348000	56031000	60373000
response to oxidative stress	Q06830	Peroxiredoxin-1	PRDX1	0.083414	0.0271411	7.37707	-16.2866	13	12	10	72.9	67.3	59.8	22.11	86.386	9858700000	430	61839000	48887000	65532000	85423000	90172000	81831000	64878000	67910000	66884000	47979000	47507000	46117000	44464000	46539000	46739000	69937000	75881000	69262000	75786000	66548000	68746000	34649000	33051000	32460000	85879000	94694000	87438000	93097000	98841100	95669100
response to oxidative stress	P30048	Thioredoxin-dependent peroxide reductase, mitochondrial	PRDX3	0.0526411	0.0406471	-9.71802	-7.43164	10	10	10	54.7	54.7	54.7	27.692	160.17	9425600000	935	38904000	36110000	37949000	42413000	42739000	40715000	32467000	35465000	34987000	47943000	47532000	50256000	37571000	40693000	34809000	37378000	39969000	36832000	33154000	32589000	31177000	42795000	41164000	41354000	53372000	55457000	52486000	49491000	49063000	47080000
response to oxidative stress	P04179	Superoxide dismutase [Mn], mitochondrial	SOD2	0.0562365	0.0249724	-18.2747	-11.1615	9	9	9	56.8	56.8	56.8	24.75	177.05	13383000000	884	64474000	72716000	74894000	58569000	63097000	59697000	54278000	61132000	62261000	104930000	106930000	105140000	64215000	59837000	66067000	61396000	60403000	56560000	54457000	53274000	55871000	82656000	80901000	79050000	105190000	116380000	104900000	90461000	90373000	85743000
blood coagulation and acute phase response	P02671	Fibrinogen alpha chain	FGA	0.0414857	0.960415	31.8722	1.84505	15	15	15	24.5	24.5	24.5	94.972	151.42	1641000000	295	5433000	5097700	5596400	13408000	12080000	12273000	8098100	8785190	8907300	6873800	6153600	6424000	11366000	10621000	11438000	5596100	6179200	4836600	6923800	7293400	8322500	8203500	8912400	9310900	10082000	10178000	10484000	12837000	14209000	13526000
blood coagulation and acute phase response	P02675	Fibrinogen beta chain	FGB	0.0294336	0.762437	44.8996	15.2411	18	18	18	43.6	43.6	43.6	55.928	181.74	1767700000	320	3793300	4020100	3573700	17487000	16480000	18095000	8711800	10001000	10310000	8114500	8589900	8874400	17662000	14795000	16576000	4241700	8488600	8522000	6234600	5872400	6189600	13216000	13116000	16594000	13912000	13962000	15006000	19764000	19645000	22839000
blood coagulation and acute phase response	P00738	Haptoglobin	HP	0.0414857	0.543223	-14.764	18.8288	22	22	1	50.2	50.2	3.2	45.205	275.22	10931000000	828	41638000	47970000	47052000	24049000	27971000	25049000	113570000	117430000	113410000	16184000	15978000	15132000	31927000	29279000	32833000	23204000	22680000	23290000	111150000	113380000	121910000	49208000	51423000	50794000	57565000	57049000	56955000	47552000	49883000	48830000
blood coagulation and acute phase response	P01008	Antithrombin-III	SERPINC1	0.045572	0.303521	-7.32013	18.7099	14	14	14	32.8	32.8	32.8	52.602	69.078	1060400000	259	6797800	7336400	6765200	4899700	5398800	4598300	13224000	10465000	13172000	3123300	3579500	3652700	7933400	7642200	8537400	4529800	4702400	5920100	9888300	9804400	10666000	8340190	5869300	7241100	9149900	9006910	8634800	8618800	8228100	7988300
Transcription regulation and protein biosynthesis	P63241	Eukaryotic translation initiation factor 5A-1	EIF5A	0.42405	0.0476273	-7.18731	-16.1667	9	9	9	64.3	64.3	64.3	16.832	59.54	1702300000	475	9132910	NaN	12240000	16216000	17295000	19584000	17154000	15307000	13352000	10875000	10688000	13783000	7673500	10121000	9331000	14435000	16914000	14960000	13421000	15337000	15422000	8205600	9177600	7928500	20128000	17693000	18880000	16551000	17750000	18298000
Transcription regulation and protein biosynthesis	P49411	Elongation factor Tu, mitochondrial	TUFM	0.0394325	0.514372	-27.1721	-3.59522	22	22	22	56.6	56.6	56.6	49.541	305.27	4868800000	516	22487000	22113000	22309000	30619000	29407000	27853000	19591000	22394000	19956000	29025000	28267000	27252000	23916000	24512000	24090000	27386000	29205000	29977000	15678000	16899000	18992000	26339000	27455000	28487000	30879000	30740000	30742000	22551000	23595000	21184000
Transcription regulation and protein biosynthesis	P16989	Y-box-binding protein 3	YBX3	0.0111663	0.34978	-39.7766	-6.2074	11	11	8	57	57	47.3	40.089	159.73	1427900000	254	13385000	13241000	10502000	19332000	17979000	16709000	8348100	11621000	10278000	13550000	12405000	12818000	10427000	10727000	11976000	18149000	18382000	19625000	9414600	9889200	NaN	11920000	11335000	10120000	13860000	16057000	15416000	8457100	9630500	9200800
regulation of apoptotic process	Q9BXK5	Bcl-2-like protein 13	BCL2L13	0.823056	0.011018	2.79033	-16.8384	9	9	9	33.8	33.8	33.8	52.723	96.058	677760000	275	6226200	4401800	NaN	6319300	5632300	5988400	4393400	6330000	4559500	4808900	3567200	5114500	3974000	4139600	3265800	4938300	4529900	4852300	4258000	5304800	4172400	4026700	3555300	3548800	8700300	7604700	8110300	7486500	8684000	8964200
proteasome complex	O14818	Proteasome subunit alpha type-7	PSMA7	0.785576	0.0476273	-2.12701	-14.5825	8	8	8	40.3	40.3	40.3	27.887	51.945	1393300000	257	8542700	8126300	9731900	12187000	13230000	12587000	8311600	8289300	7450500	5667100	5959400	6630100	6244300	7389100	5883800	11698000	11556000	11708000	9061200	5668000	7165300	5348100	4395700	6395600	11468000	10765000	10373000	10528000	10020000	11381000
other	Q96DG6	Carboxymethylenebutenolidase homolog	CMBL	0.0143119	0.575561	26.6268	5.61001	10	10	10	36.7	36.7	36.7	28.048	52.735	5277700000	324	17554000	17376000	18134000	27684000	27621000	30421000	20708000	22634000	23266000	24499000	23688000	22967000	20079000	21146000	20143000	30632000	32604000	29167000	29138000	27524000	29579000	17147000	17725000	20043000	27420000	27669000	28318000	35157000	34847000	35606000
other	P02794	Ferritin heavy chain	FTH1	0.0294336	0.0389173	50.4227	46.2034	11	11	11	71.6	71.6	71.6	21.225	162.67	6855900000	734	19622000	21271000	21074000	33161000	30110000	33633000	22958000	23010000	22887000	43985000	43675000	41403000	45215000	43547000	44375000	27891000	30492000	31583000	47220000	48801000	49209000	46183000	50325000	43806000	30923000	29973000	28450000	44132000	45644000	44555000
other	P0DPI2	Glutamine amidotransferase-like class 1 domain-containing protein 3, mitochondria	GATD3	0.0587726	0.000715169	-21.96	-20.7715	11	11	11	57.8	57.8	57.8	28.17	298.66	6280900000	996	39459000	39222000	44242000	37103000	35194000	37580000	40578000	48778000	45279000	67795000	60515000	61123000	36218000	30637000	33518000	27095000	30471000	28375000	37140000	29850000	30860000	54842000	52982000	53335000	69873000	73105000	70300000	52778000	54669000	59152000
other	Q9HCP6	Protein-cysteine N-palmitoyltransferase HHAT-like protein	HHATL	0.582407	0.00579991	5.06198	40.2076	8	8	8	14.7	14.7	14.7	56.703	46.334	1090200000	164	NaN	3503400	3098900	6293300	4948100	7566800	6147100	5349800	5571000	6404600	6854700	7102700	5666300	6197000	6791700	8720200	8234100	9499900	8267500	8011000	8109800	6863900	7644300	7434600	13749000	15000000	15095000	16320000	14682000	15067000
other	Q6YN16	Hydroxysteroid dehydrogenase-like protein 2	HSDL2	0.0376298	0.0784751	-23.6303	-26.4385	13	13	13	48.3	48.3	48.3	45.394	135.25	2296100000	401	8955100	8829900	9063900	10723000	8811100	9603000	10138000	10392000	10470000	15101000	14464000	14337000	6365800	6648600	2289600	6732300	6051800	6511200	8651300	8267600	8042500	16481000	14269000	16217000	21168000	22420000	21503000	15615000	17990000	16181000
other	P35232	Prohibitin	PHB	0.0639589	0.00042105	-13.8435	36.755	16	16	16	64.7	64.7	64.7	29.804	112.15	2755600000	398	8837000	8209200	6876500	6766200	6956800	6959100	8777400	9533700	9318000	9442200	9940500	9900300	11315000	11573000	11004000	9917900	11312000	11002000	9810200	9981500	10440000	13137000	14319000	14812000	23560000	23467000	26136000	19908000	21245000	21850000
other	P55822	SH3 domain-binding glutamic acid-rich protein	SH3BGR	0.926719	0.0498323	-1.16056	-14.7429	6	6	6	36	36	36	26.085	61.643	1258200000	250	10675000	8880300	7990600	11550000	12537000	12059000	7103200	11339000	10532000	9970290	10337000	9971800	8248400	8510200	8465400	10896000	11588000	10197000	8496200	9384990	7360500	8065700	7025800	6684000	10934000	14252000	14247000	12795000	12568000	13331000
other	P63104	14-3-3 protein zeta/delta	YWHAZ	0.0112604	0.000277362	24.194	-19.7989	12	10	9	57.1	49.8	46.1	27.745	225.44	2867100000	451	18661000	16933000	18409000	24512000	22243000	22439000	15086000	16538000	17003000	15800000	14601000	15053000	14273000	12066000	14292000	20112000	21737000	19991000	12035000	12542000	12955000	10888000	12933000	12535000	24565000	25279000	22223000	30306000	31414000	27767000
